# Supplementary material for: Enteral nutrition protects children undergoing allogeneic hematopoietic stem cell transplantation from blood stream infections
Source: Nutr J. 2020 Apr 10;19:29. doi: 10.1186/s12937-020-00537-9 (PMC7149876; doi:10.1186/s12937-020-00537-9)
Supplement: Supplementary file 2 — Additional file 2. Mean BMI Z-score during hospitalization by group. [file 12937_2020_537_MOESM2_ESM.xlsx]

## Sheet: Foglio1
Nutritional Informations for 100 g of product:
Energy				1992 kJ
				475 kcal
Fat (42 En%):				22 g
	Saturated			9.4 g
	Monosaturated			7.7 g
	Polysaturated			4.0 g
Carbohydrates (47 En%):				56 g
	Sugars			5.0 g
Dietary Fibre (0 En%)				0 g
Proteins (11 En%)				13.3 g
Salt				0.71 g
Vitamins
	Vit.A			214 µg
	Vit.D			6.2 µg
	Vit.E			6.7 mg
	Vit.K			19 mg
	Thiamine			0.48 mg
	Riboflavin			0.95 mg
	Niacin			5.3 mg
	Pantothenic acid			1.9 mg
	Vit.B6			0.48 mg
	Folate			71.3 µg
	Vit.B12			1.2 µg
	Biotin			14.3 µg
	Vit.C			47.5 mg
Minerals
	Na			285 mg
	K			546 mg
	Cl			437 mg
	Ca			428 mg
	P			309 mg
	Mg			66.5 mg
	Fe			5.7 mg
	Zn			5.2 mg
	Cu			0.48 mg
	Mn			0.29 mg
	Mo			24.4 µg
	Se			15.2 µg
	Cr			7.6 µg
	I			71.4 µg
Others
	Choline			95.0 mg
	Inositol			26.1 mg
	L-carnitine			15.8 mg
	Taurine			31.5 mg
